# Supplementary material for: A Novel Polyherbal Formulation Modulates Cyclophosphamide-Induced Cytotoxicity in TM3 Leydig Cells and Delays Fictive Ejaculation in Spinal Cord Transected Male Rats
Source: Pharmaceuticals (Basel). 2025 May 27;18(6):803. doi: 10.3390/ph18060803 (PMC12196003; doi:10.3390/ph18060803)
Supplement: Supplementary file 1 [file pharmaceuticals-18-00803-s001.zip]

Archive with 1 entries (1 files):
- pharmaceuticals-3650367-supplementary.pdf
